# Supplementary material for: A Bottom-Up Synthetic Approach to Polyethylene Furanoate Model Compounds
Source: J Org Chem. 2026 Jan 6;91(2):1130–5. doi: 10.1021/acs.joc.5c02656 (PMC12814528; doi:10.1021/acs.joc.5c02656)
Supplement: Supplementary file 1 [file jo5c02656_si_001.zip]

Archive with 1,048 entries (946 files):
- 1/10/
- 1/10/acqu
- 1/10/acqus
- 1/10/audita.txt
- 1/10/fid
- 1/10/format.temp
- 1/10/fq1list
- 1/10/pdata/
- 1/10/pdata/1/
- 1/10/pdata/1/1i
- 1/10/pdata/1/1r
- 1/10/pdata/1/auditp.txt
- 1/10/pdata/1/intrng
- 1/10/pdata/1/outd
- 1/10/pdata/1/parm.txt
- 1/10/pdata/1/peaklist.xml
- 1/10/pdata/1/peakrng
- 1/10/pdata/1/peaks
- 1/10/pdata/1/proc
- 1/10/pdata/1/procs
- 1/10/pdata/1/title
- 1/10/precom.output
- 1/10/prosol_History
- 1/10/pulseprogram
- 1/10/scon2
- 1/10/shimvalues
- 1/10/specpar
- 1/10/stanprogram2224
- 1/10/uxnmr.info
- 1/10/uxnmr.par
- 1/10/vtc_pid_settings
- 1/11/
- 1/11/acqu
- 1/11/acqus
- 1/11/audita.txt
- 1/11/cpdprg2
- 1/11/fid
- 1/11/format.temp
- 1/11/fq1list
- 1/11/overflow_log_dru1.txt
- 1/11/pdata/
- 1/11/pdata/1/
- 1/11/pdata/1/1i
- 1/11/pdata/1/1r
- 1/11/pdata/1/auditp.txt
- 1/11/pdata/1/intrng
- 1/11/pdata/1/outd
- 1/11/pdata/1/parm.txt
- 1/11/pdata/1/peaklist.xml
- 1/11/pdata/1/peakrng
- 1/11/pdata/1/peaks
- 1/11/pdata/1/proc
- 1/11/pdata/1/procs
- 1/11/pdata/1/title
- 1/11/precom.output
- 1/11/prosol_History
- 1/11/pulseprogram
- 1/11/scon2
- 1/11/shimvalues
- 1/11/specpar
- 1/11/stanprogram2224
- 1/11/uxnmr.info
- 1/11/uxnmr.par
- 1/11/vtc_pid_settings
- 2/10/
- 2/10/acqu
- 2/10/acqus
- 2/10/audita.txt
- 2/10/fid
- 2/10/format.temp
- 2/10/fq1list
- 2/10/pdata/
- 2/10/pdata/1/
- 2/10/pdata/1/1i
- 2/10/pdata/1/1r
- 2/10/pdata/1/auditp.txt
- 2/10/pdata/1/intrng
- 2/10/pdata/1/outd
- 2/10/pdata/1/parm.txt
- 2/10/pdata/1/peaklist.xml
- 2/10/pdata/1/peakrng
- 2/10/pdata/1/peaks
- 2/10/pdata/1/proc
- 2/10/pdata/1/procs
- 2/10/pdata/1/title
- 2/10/precom.output
- 2/10/prosol_History
- 2/10/pulseprogram
- 2/10/scon2
- 2/10/shimvalues
- 2/10/specpar
- 2/10/stanprogram3096
- 2/10/uxnmr.info
- 2/10/uxnmr.par
- 2/10/vtc_pid_settings
- 2/11/
- 2/11/acqu
- 2/11/acqus
- 2/11/audita.txt
- 2/11/cpdprg2
- 2/11/fid
- 2/11/format.temp
- 2/11/fq1list
- 2/11/pdata/
- 2/11/pdata/1/
- 2/11/pdata/1/1i
- 2/11/pdata/1/1r
- 2/11/pdata/1/auditp.txt
- 2/11/pdata/1/intrng
- 2/11/pdata/1/outd
- 2/11/pdata/1/parm.txt
- 2/11/pdata/1/peaklist.xml
- 2/11/pdata/1/peakrng
- 2/11/pdata/1/peaks
- 2/11/pdata/1/proc
- 2/11/pdata/1/procs
- 2/11/pdata/1/title
- 2/11/precom.output
- 2/11/prosol_History
- 2/11/pulseprogram
- 2/11/scon2
- 2/11/shimvalues
- 2/11/specpar
- 2/11/stanprogram3096
- 2/11/uxnmr.info
- 2/11/uxnmr.par
- 2/11/vtc_pid_settings
- 3/10/
- 3/10/acqu
- 3/10/acqus
- 3/10/audita.txt
- 3/10/fid
- 3/10/format.temp
- 3/10/fq1list
- 3/10/pdata/
- 3/10/pdata/1/
- 3/10/pdata/1/1i
- 3/10/pdata/1/1r
- 3/10/pdata/1/auditp.txt
- 3/10/pdata/1/intrng
- 3/10/pdata/1/outd
- 3/10/pdata/1/parm.txt
- 3/10/pdata/1/peaklist.xml
- 3/10/pdata/1/peakrng
- 3/10/pdata/1/peaks
- 3/10/pdata/1/proc
- 3/10/pdata/1/procs
- 3/10/pdata/1/title
- 3/10/precom.output
- 3/10/prosol_History
- 3/10/pulseprogram
- 3/10/scon2
- 3/10/shimvalues
- 3/10/specpar
- 3/10/stanprogram6000
- 3/10/uxnmr.info
- 3/10/uxnmr.par
- 3/10/vtc_pid_settings
- 3/11/
- 3/11/acqu
- 3/11/acqus
- 3/11/audita.txt
- 3/11/cpdprg2
- 3/11/fid
- 3/11/format.temp
- 3/11/fq1list
- 3/11/pdata/
- 3/11/pdata/1/
- 3/11/pdata/1/1i
- 3/11/pdata/1/1r
- 3/11/pdata/1/auditp.txt
- 3/11/pdata/1/intrng
- 3/11/pdata/1/outd
- 3/11/pdata/1/parm.txt
- 3/11/pdata/1/peaklist.xml
- 3/11/pdata/1/peakrng
- 3/11/pdata/1/peaks
- 3/11/pdata/1/proc
- 3/11/pdata/1/procs
- 3/11/pdata/1/title
- 3/11/precom.output
- 3/11/prosol_History
- 3/11/pulseprogram
- 3/11/scon2
- 3/11/shimvalues
- 3/11/specpar
- 3/11/stanprogram6000
- 3/11/uxnmr.info
- 3/11/uxnmr.par
- 3/11/vtc_pid_settings
- 4/10/
- 4/10/acqu
- 4/10/acqus
- 4/10/audita.txt
- 4/10/fid
- 4/10/format.temp
- 4/10/fq1list
- 4/10/pdata/
- 4/10/pdata/1/
- 4/10/pdata/1/1i
- 4/10/pdata/1/1r
- 4/10/pdata/1/auditp.txt
- 4/10/pdata/1/intrng
- 4/10/pdata/1/outd
- 4/10/pdata/1/parm.txt
- 4/10/pdata/1/peaklist.xml
- 4/10/pdata/1/peakrng
- 4/10/pdata/1/peaks
- 4/10/pdata/1/proc
- 4/10/pdata/1/procs
- 4/10/pdata/1/title
- 4/10/precom.output
- 4/10/prosol_History
- 4/10/pulseprogram
- 4/10/scon2
- 4/10/shimvalues
- 4/10/specpar
- 4/10/stanprogram9952
- 4/10/uxnmr.info
- 4/10/uxnmr.par
- 4/10/vtc_pid_settings
- 4/11/
- 4/11/acqu
- 4/11/acqus
- 4/11/audita.txt
- 4/11/cpdprg2
- 4/11/fid
- 4/11/format.temp
- 4/11/fq1list
- 4/11/pdata/
- 4/11/pdata/1/
- 4/11/pdata/1/1i
- 4/11/pdata/1/1r
- 4/11/pdata/1/auditp.txt
- 4/11/pdata/1/intrng
- 4/11/pdata/1/outd
- 4/11/pdata/1/parm.txt
- 4/11/pdata/1/peaklist.xml
- 4/11/pdata/1/peakrng
- 4/11/pdata/1/peaks
- 4/11/pdata/1/proc
- 4/11/pdata/1/procs
- 4/11/pdata/1/title
- 4/11/precom.output
- 4/11/prosol_History
- 4/11/pulseprogram
- 4/11/scon2
- 4/11/shimvalues
- 4/11/specpar
- 4/11/stanprogram9952
- 4/11/uxnmr.info
- 4/11/uxnmr.par
- 4/11/vtc_pid_settings
- 5/10/
- 5/10/acqu
- 5/10/acqus
- 5/10/audita.txt
- 5/10/fid
- 5/10/format.temp
- 5/10/pdata/
- 5/10/pdata/1/
- 5/10/pdata/1/1i
- 5/10/pdata/1/1r
- 5/10/pdata/1/auditp.txt
- 5/10/pdata/1/intrng
- 5/10/pdata/1/outd
- 5/10/pdata/1/parm.txt
- 5/10/pdata/1/peaklist.xml
- 5/10/pdata/1/peakrng
- 5/10/pdata/1/peaks
- 5/10/pdata/1/proc
- 5/10/pdata/1/procs
- 5/10/pdata/1/title
- 5/10/prosol_History
- 5/10/pulseprogram
- 5/10/scon2
- 5/10/shimvalues
- 5/10/specpar
- 5/10/uxnmr.info
- 5/10/uxnmr.par
- 5/10/vtc_pid_settings
- 5/11/
- 5/11/acqu
- 5/11/acqus
- 5/11/audita.txt
- 5/11/cpdprg2
- 5/11/fid
- 5/11/format.temp
- 5/11/pdata/
- 5/11/pdata/1/
- 5/11/pdata/1/1i
- 5/11/pdata/1/1r
- 5/11/pdata/1/auditp.txt
- 5/11/pdata/1/intrng
- 5/11/pdata/1/outd
- 5/11/pdata/1/parm.txt
- 5/11/pdata/1/peaklist.xml
- 5/11/pdata/1/peakrng
- 5/11/pdata/1/peaks
- 5/11/pdata/1/proc
[truncated: 748 more entries]
