# Supplementary material for: A Bottom-Up Synthetic Approach to Polyethylene Furanoate Model Compounds
Source: J Org Chem. 2026 Jan 6;91(2):1130–5. doi: 10.1021/acs.joc.5c02656 (PMC12814528; doi:10.1021/acs.joc.5c02656)
Supplement: Supplementary file 1 [file jo5c02656_si_001.zip › 1/10/fq1list]

O 400.132440
-4500000
-4472656
-4445313
-4417969
-4390625
-4363281
-4335938
-4308594
-4281250
-4253906
-4226563
-4199219
-4171875
-4144531
-4117188
-4089844
-4062500
-4035156
-4007813
-3980469
-3953125
-3925781
-3898438
-3871094
-3843750
-3816406
-3789063
-3761719
-3734375
-3707031
-3679688
-3652344
-3625000
-3597656
-3570313
-3542969
-3515625
-3488281
-3460938
-3433594
-3406250
-3378906
-3351563
-3324219
-3296875
-3269531
-3242188
-3214844
-3187500
-3160156
-3132813
-3105469
-3078125
-3050781
-3023438
-2996094
-2968750
-2941406
-2914063
-2886719
-2859375
-2832031
-2804688
-2777344
-2750000
-2722656
-2695313
-2667969
-2640625
-2613281
-2585938
-2558594
-2531250
-2503906
-2476563
-2449219
-2421875
-2394531
-2367188
-2339844
-2312500
-2285156
-2257813
-2230469
-2203125
-2175781
-2148438
-2121094
-2093750
-2066406
-2039063
-2011719
-1984375
-1957031
-1929688
-1902344
-1875000
-1847656
-1820313
-1792969
-1765625
-1738281
-1710938
-1683594
-1656250
-1628906
-1601563
-1574219
-1546875
-1519531
-1492188
-1464844
-1437500
-1410156
-1382813
-1355469
-1328125
-1300781
-1273438
-1246094
-1218750
-1191406
-1164063
-1136719
-1109375
-1082031
-1054688
-1027344
-1000000
 -992157
 -984314
 -976471
 -968627
 -960784
 -952941
 -945098
 -937255
 -929412
 -921569
 -913725
 -905882
 -898039
 -890196
 -882353
 -874510
 -866667
 -858824
 -850980
 -843137
 -835294
 -827451
 -819608
 -811765
 -803922
 -796078
 -788235
 -780392
 -772549
 -764706
 -756863
 -749020
 -741176
 -733333
 -725490
 -717647
 -709804
 -701961
 -694118
 -686275
 -678431
 -670588
 -662745
 -654902
 -647059
 -639216
 -631373
 -623529
 -615686
 -607843
 -600000
 -592157
 -584314
 -576471
 -568627
 -560784
 -552941
 -545098
 -537255
 -529412
 -521569
 -513725
 -505882
 -498039
 -490196
 -482353
 -474510
 -466667
 -458824
 -450980
 -443137
 -435294
 -427451
 -419608
 -411765
 -403922
 -396078
 -388235
 -380392
 -372549
 -364706
 -356863
 -349020
 -341176
 -333333
 -325490
 -317647
 -309804
 -301961
 -294118
 -286275
 -278431
 -270588
 -262745
 -254902
 -247059
 -239216
 -231373
 -223529
 -215686
 -207843
 -200000
 -192157
 -184314
 -176471
 -168627
 -160784
 -152941
 -145098
 -137255
 -129412
 -121569
 -113725
 -105882
  -98039
  -90196
  -82353
  -74510
  -66667
  -58824
  -50980
  -43137
  -35294
  -27451
  -19608
  -11765
   -3922
    3922
   11765
   19608
   27451
   35294
   43137
   50980
   58824
   66667
   74510
   82353
   90196
   98039
  105882
  113725
  121569
  129412
  137255
  145098
  152941
  160784
  168627
  176471
  184314
  192157
  200000
  207843
  215686
  223529
  231373
  239216
  247059
  254902
  262745
  270588
  278431
  286275
  294118
  301961
  309804
  317647
  325490
  333333
  341176
  349020
  356863
  364706
  372549
  380392
  388235
  396078
  403922
  411765
  419608
  427451
  435294
  443137
  450980
  458824
  466667
  474510
  482353
  490196
  498039
  505882
  513725
  521569
  529412
  537255
  545098
  552941
  560784
  568627
  576471
  584314
  592157
  600000
  607843
  615686
  623529
  631373
  639216
  647059
  654902
  662745
  670588
  678431
  686275
  694118
  701961
  709804
  717647
  725490
  733333
  741176
  749020
  756863
  764706
  772549
  780392
  788235
  796078
  803922
  811765
  819608
  827451
  835294
  843137
  850980
  858824
  866667
  874510
  882353
  890196
  898039
  905882
  913725
  921569
  929412
  937255
  945098
  952941
  960784
  968627
  976471
  984314
  992157
 1000000
 1027344
 1054687
 1082031
 1109375
 1136719
 1164062
 1191406
 1218750
 1246094
 1273437
 1300781
 1328125
 1355469
 1382812
 1410156
 1437500
 1464844
 1492187
 1519531
 1546875
 1574219
 1601562
 1628906
 1656250
 1683594
 1710937
 1738281
 1765625
 1792969
 1820312
 1847656
 1875000
 1902344
 1929687
 1957031
 1984375
 2011719
 2039062
 2066406
 2093750
 2121094
 2148437
 2175781
 2203125
 2230469
 2257812
 2285156
 2312500
 2339844
 2367187
 2394531
 2421875
 2449219
 2476562
 2503906
 2531250
 2558594
 2585937
 2613281
 2640625
 2667969
 2695312
 2722656
 2750000
 2777344
 2804687
 2832031
 2859375
 2886719
 2914062
 2941406
 2968750
 2996094
 3023437
 3050781
 3078125
 3105469
 3132812
 3160156
 3187500
 3214844
 3242187
 3269531
 3296875
 3324219
 3351562
 3378906
 3406250
 3433594
 3460937
 3488281
 3515625
 3542969
 3570312
 3597656
 3625000
 3652344
 3679687
 3707031
 3734375
 3761719
 3789062
 3816406
 3843750
 3871094
 3898437
 3925781
 3953125
 3980469
 4007812
 4035156
 4062500
 4089844
 4117187
 4144531
 4171875
 4199219
 4226562
 4253906
 4281250
 4308594
 4335937
 4363281
 4390625
 4417969
 4445312
 4472656
 4500000
