# Supplementary material for: A Bottom-Up Synthetic Approach to Polyethylene Furanoate Model Compounds
Source: J Org Chem. 2026 Jan 6;91(2):1130–5. doi: 10.1021/acs.joc.5c02656 (PMC12814528; doi:10.1021/acs.joc.5c02656)
Supplement: Supplementary file 1 [file jo5c02656_si_001.zip › 1/10/pdata/1/auditp.txt]

##TITLE= Audit trail, TopSpin 3.6.2
##JCAMPDX= 5.01
##ORIGIN= Bruker BioSpin GmbH
##OWNER= nmr
$$ C:/Bruker/TopSpin3.6.2/data/2503/nmr/250305.406/10/pdata/1/auditp.txt
##AUDIT TRAIL=  $$ (NUMBER, WHEN, WHO, WHERE, PROCESS, VERSION, WHAT)
(   1,<2025-03-05 12:17:27.410 +0100>,<nmr>,<an053>,<go4>,<TopSpin 3.6.2>,
      <created by zg
	started at 2025-03-05 12:15:09.490 +0100,
	POWCHK enabled, PULCHK disabled,
       configuration hash MD5:
       01 06 07 FF A0 74 D2 B5 70 FF 28 CE 9C 99 31 20
       data hash MD5: 42K
       BE 0E 18 84 6C 45 92 0A BF C1 C3 71 61 DC CC 2D>)
(   2,<2025-03-05 12:17:27.660 +0100>,<nmr>,<an053>,<audit>,<TopSpin 3.6.2>,
      <user comment:
       ICON-NMR User ID: 2503
       data hash MD5: 42K
       BE 0E 18 84 6C 45 92 0A BF C1 C3 71 61 DC CC 2D>)
(   3,<2025-03-05 12:17:28.190 +0100>,<nmr>,<an053>,<proc1d>,<TopSpin 3.6.2>,
      <Start of raw data processing
       ef LB = 0.1 FT_mod = 6 PKNL = 1 SI = 32K 
       data hash MD5: 32K
       1F 40 B3 7E 18 79 C6 93 66 A1 FA 6F 57 5C 69 C6>)
(   4,<2025-03-05 12:17:28.331 +0100>,<nmr>,<an053>,<proc1d>,<TopSpin 3.6.2>,
      <apk 
       data hash MD5: 32K
       92 51 FF 4E C4 3C 3E 7D FC 62 EA 62 6E F0 4E BC>)
(   5,<2025-03-05 12:17:28.409 +0100>,<nmr>,<an053>,<proc1d>,<TopSpin 3.6.2>,
      <abs ABSG = 5 
       data hash MD5: 32K
       26 88 C9 26 21 72 D5 BA E4 85 17 84 AD E1 CC C6>)
##END=

$$ hash MD5
$$ BD B6 5C D2 F5 5B 2A 81 13 F0 FB F6 E4 53 BF 42
