# Supplementary material for: A Bottom-Up Synthetic Approach to Polyethylene Furanoate Model Compounds
Source: J Org Chem. 2026 Jan 6;91(2):1130–5. doi: 10.1021/acs.joc.5c02656 (PMC12814528; doi:10.1021/acs.joc.5c02656)
Supplement: Supplementary file 1 [file jo5c02656_si_001.zip › 1/10/pdata/1/intrng]

P 0
8.231429   6.833161
6.760436   2.989757
2.697026   2.140896
2.129896   1.823719
1.823108   -0.262071
