# Supplementary material for: A Bottom-Up Synthetic Approach to Polyethylene Furanoate Model Compounds
Source: J Org Chem. 2026 Jan 6;91(2):1130–5. doi: 10.1021/acs.joc.5c02656 (PMC12814528; doi:10.1021/acs.joc.5c02656)
Supplement: Supplementary file 1 [file jo5c02656_si_001.zip › 1/10/pdata/1/parm.txt]

Current Data Parameters
NAME         250305.406              
EXPNO                10              
PROCNO                1              

F2 - Acquisition Parameters
Date_          20250305              
Time              12.17 h            
INSTRUM           spect              
PROBHD   Z125339_0014 (              
PULPROG            zg30              
TD                43008              
SOLVENT            DMSO              
NS                   32              
DS                    2              
SWH            8012.820 Hz           
FIDRES         0.372620 Hz           
AQ            2.6836991 sec          
RG               132.72              
DW               62.400 usec         
DE                 6.50 usec         
TE                297.0 K            
D1           1.26999998 sec          
TD0                   1              
SFO1        400.1324397 MHz          
NUC1                 1H              
P0                 4.77 usec         
P1                14.30 usec         
PLW1        24.87500000 W            

F2 - Processing parameters
SI                32768              
SF          400.1300000 MHz          
WDW                  EM              
SSB                   0              
LB                 0.10 Hz           
GB                    0              
PC                 1.00              
