# Supplementary material for: A Bottom-Up Synthetic Approach to Polyethylene Furanoate Model Compounds
Source: J Org Chem. 2026 Jan 6;91(2):1130–5. doi: 10.1021/acs.joc.5c02656 (PMC12814528; doi:10.1021/acs.joc.5c02656)
Supplement: Supplementary file 1 [file jo5c02656_si_001.zip › 1/10/pdata/1/peaklist.xml]

<?xml version="1.0" encoding="UTF-8"?>
<PeakList>
  <PeakList1D>
    <PeakList1DHeader creator="nmr" date="2025-03-05T12:17:28.424+01:00" expNo="10" name="250305.406" owner="" procNo="1" source="C:/Bruker/TopSpin3.6.2/data/2503/nmr">
      <PeakPickDetails>F1=16.110130ppm, F2=-3.915413ppm, MI=0.30cm, MAXI=15.00cm, PC=1.000
      </PeakPickDetails>
    </PeakList1DHeader>
    <Peak1D F1="7.174260" intensity="9.161434e-001" type="0"/>
    <Peak1D F1="7.165631" intensity="9.304852e-001" type="0"/>
    <Peak1D F1="7.017248" intensity="9.110383e-001" type="0"/>
    <Peak1D F1="7.008703" intensity="7.878209e-001" type="0"/>
    <Peak1D F1="2.508994" intensity="6.360779e-001" type="0"/>
    <Peak1D F1="1.520862" intensity="1.250000e+001" type="0"/>
  </PeakList1D>
</PeakList>
