# Supplementary material for: A Bottom-Up Synthetic Approach to Polyethylene Furanoate Model Compounds
Source: J Org Chem. 2026 Jan 6;91(2):1130–5. doi: 10.1021/acs.joc.5c02656 (PMC12814528; doi:10.1021/acs.joc.5c02656)
Supplement: Supplementary file 1 [file jo5c02656_si_001.zip › 1/10/uxnmr.info]

CONFIGURATION INFORMATION
=========================

Path         : C:/Bruker/TopSpin3.6.2/conf/instr/spect/uxnmr.info
Date         : Wed Feb 21 13:21:18 2024
Release      : TopSpin 3.6.2
Installed in : C:/Bruker/TopSpin3.6.2
Host         : AN053
OS           : Windows 7 (Vs 6.1) Service Pack 1
CPU          : Intel(R) Xeon(R) CPU E5-1620 v4 @ 3.50GHz (8 cores at 3495 MHz with Hyperthreading)
User         : nmr
System       : Avance III HD 400 NMR spectrometer
1H-frequency : 400.13 MHz
Description  : CABINET 400 HD X TB
Bruker Order : 10252312
Configured in: AN053:C:/Bruker/TopSpin3.6.2/conf/instr/spect

IPSO: connected to spectrometer subnet
- TCP/IP address = 149.236.99.254
 - IPSO type: 19"
- Tctrl : 1
- Fctrls: 3
- Gctrl1: without digital preemphasis
- Rctrl : none
- FREDs : none
- DPP : none

DRU1: AQS DRU-E Z102520/05610 ECL 07.00
- TCP/IP address = 149.236.99.89
- Firmware Version = 170619
- DRU1 controls AQS-Rack and HPPR/2

AQS: connected to 149.236.99.89:/dev/tty10
  _Slot_ SBSB _____________________Board_____________________
  Number Addr Type HW-VS FW-VS ID  ECL Name   Description
  -----------------------------------------------------------
     2   0x10 0x43   0x5    CD  R  0.4 REC-1  AQS RXAD/2 600 Z130588/3201 ECL 00.04
     3   0x34 0xd6   0x1        X  5.2 REF-1  REF/3-600 Reference Board for AQS/3 Receiver
     4   0x24 0x32     0        S  3.3 SGU-1  AQS SGU/3 600 (2CH) Z117129/03600 ECL 03.03 FPGA-Vs=20131031
     5   0x26 0x32     0        S  3.3 SGU-2  AQS SGU/3 600 (2CH) Z117129/03601 ECL 03.03 FPGA-Vs=20131031
    13   0xa0 0x93     0        V  0.1 PS-1   
    14   0xa1 0x91     0        V  1.2 PS-2   AQS PSM-D Power Supply Module
    --   0x20 0xd8     0        B  2.0 MASTER AQS/3+ Chassis
     1   0x20  0x7     0        B      MASTER AQS Rack Master
  Logical Receiver/SGU configuration:


Router: none installed


Transmitters at the spectrometer subnet:
----------------------------------------
BLA_W1345098_0424 W1345098/0424 ECL 31:
- TCP/IP address = 149.236.99.253
- Firmware VS    = 20120627
- Amplifier      = BLAXH500/100 E 200-600MHZ INR: W1345098/0424 ECL 31
- Router         = BLMMR32 RF AMPLIFIER MODULE: W1345204/005850 ECL 21
- Controller     = BLA CONTROL BOARD 6 2CH: W1522050/011935 ECL 60
BLA_W1345098_0436 W1345098/0436 ECL 31:
- TCP/IP address = 149.236.99.252
- Firmware VS    = 20120627
- Amplifier      = BLAXH500/100 E 200-600MHZ INR: W1345098/0436 ECL 31
- Router         = BLMMR32 RF AMPLIFIER MODULE: W1345204/005758 ECL 21
- Controller     = BLA CONTROL BOARD 6 2CH: W1522050/012067 ECL 60
LTRX Z109888/02163 ECL 04.01:
- TCP/IP address = 149.236.99.20
- Amplifier      = BSMS/2 LOCK TRANSCEIVER 400: Z109888/02163 ECL 04.01

BSMS: BSMS/2 connected to ethernet
- TCP/IP address = 149.236.99.20
- ELCB firmware version = 20230117
- GAB current limits = 0.0/X, 0.0/Y, 10.0/Z (in A)
- SCB channels = 20
- Shim System = BOSS1-SB
- L-TRX = BSMS/2 LOCK TRANSCEIVER 400: Z109888/02163 ECL 04.01
- Lock: on L-TRX board
- VTU_SPB = BSMS/2 SPB SENSOR & PNEUMATIC BD: Z115191/03736 ECL 05.02
- VTU_VPSB1 = BSMS/2 VARIABLE POWER SUPPLY BD: Z115193/04118 ECL 01.05

VTU: in BSMS/2 connected to ethernet
- TCP/IP address = 149.236.99.20

Bruker Automatic Changer: device connected to 149.236.99.254:/dev/tty05
  Error in communication with sample changer: no error
  Using 60 as default for number of holders
- Capacity: 60 holders (assumed)

Preamplifiers :
HPPR2: - HPPR/2 preamplifier connected to 149.236.99.89:/dev/tty10
    Type      : HPPR/2
    Controller: Cover/2, with DRU Application firmware = c.
                no LED display for tuning and matching
    Module  1 : 1H/2H 1H (virtual 50 Ohm reference: 131.1%/77.2deg)
                PN=Z003959, SN=01359 from 20161123
    Module  2 : 1H/2H 2H (virtual 50 Ohm reference: 108.3%/-69.1deg)
                PN=Z003959, SN=01359 from 20161123
    Module  3 : XBB19F 2HP
                PN=Z106984, SN=00235 from 20161216
    Module  4 : XBB19F 2HS
                PN=Z003504, SN=01482 from 20161205
    Module  5 : XBB19F 2HS
                PN=Z003504, SN=01483 from 20161205


Gradient Controller cable connections
--------------------------------------------------------------------
GCtrl1: connected to GAB in BSMS

RF cable connections (detected)
--------------------------------------------------------------------
SGU1 NORM output -> input 1 of transmitter 1 (BLAXH500/100 E 200-600MHZ INR W1345098/0424 at TCP/IP 149.236.99.253)
SGU1 AUX  output -> input 2 of transmitter 2 (BLAXH500/100 E 200-600MHZ INR W1345098/0436 at TCP/IP 149.236.99.252)
SGU2 NORM output -> input 2 of transmitter 1 (BLAXH500/100 E 200-600MHZ INR W1345098/0424 at TCP/IP 149.236.99.253)
SGU2 AUX  output -> TUNE signal input of HPPR
SGU3 NORM output -> input 1 of transmitter 2 (BLAXH500/100 E 200-600MHZ INR W1345098/0436 at TCP/IP 149.236.99.252)
SGU3 AUX  output -> input 1 of transmitter 3 (BSMS/2 LOCK TRANSCEIVER 400 Z109888/02163 at TCP/IP 149.236.99.20)

Blanking cable connections (detected)
--------------------------------------------------------------------
transmitter 1 = BLAXH500/100 E 200-600MHZ INR W1345098/0424 at TCP/IP 149.236.99.253:
- amplifier 1H-100W uses blanking 2
- amplifier X-500W uses blanking 1

transmitter 2 = BLAXH500/100 E 200-600MHZ INR W1345098/0436 at TCP/IP 149.236.99.252:
- amplifier 1H-100W uses blanking 5
- amplifier X-500W uses blanking 4

transmitter 3 = BSMS/2 LOCK TRANSCEIVER 400 Z109888/02163 at TCP/IP 149.236.99.20:
- amplifier 2H-5W uses blanking 7
