# Supplementary material for: A Bottom-Up Synthetic Approach to Polyethylene Furanoate Model Compounds
Source: J Org Chem. 2026 Jan 6;91(2):1130–5. doi: 10.1021/acs.joc.5c02656 (PMC12814528; doi:10.1021/acs.joc.5c02656)
Supplement: Supplementary file 1 [file jo5c02656_si_001.zip › 1/11/audita.txt]

##TITLE= Audit trail, TopSpin 3.6.2
##JCAMPDX= 5.01
##ORIGIN= Bruker BioSpin GmbH
##OWNER= nmr
$$ C:/Bruker/TopSpin3.6.2/data/2503/nmr/250305.406/11/audita.txt
##AUDIT TRAIL=  $$ (NUMBER, WHEN, WHO, WHERE, PROCESS, VERSION, WHAT)
(   1,<2025-03-05 12:30:31.612 +0100>,<nmr>,<an053>,<go4>,<TopSpin 3.6.2>,
      <created by zg
	started at 2025-03-05 12:18:24.678 +0100,
	POWCHK enabled, PULCHK disabled,
       configuration hash MD5:
       01 06 07 FF A0 74 D2 B5 70 FF 28 CE 9C 99 31 20
       data hash MD5: 43702
       AF 7C 2F 9D B4 30 C7 4B A1 C0 33 72 97 F3 D2 6B>)
(   2,<2025-03-05 12:30:31.643 +0100>,<nmr>,<an053>,<audit>,<TopSpin 3.6.2>,
      <user comment:
       ICON-NMR User ID: 2503
       data hash MD5: 43702
       AF 7C 2F 9D B4 30 C7 4B A1 C0 33 72 97 F3 D2 6B>)
##END=

$$ hash MD5
$$ 54 39 84 F0 5E 4E BC 36 91 42 88 E1 42 C2 68 8A
