# Supplementary material for: A Bottom-Up Synthetic Approach to Polyethylene Furanoate Model Compounds
Source: J Org Chem. 2026 Jan 6;91(2):1130–5. doi: 10.1021/acs.joc.5c02656 (PMC12814528; doi:10.1021/acs.joc.5c02656)
Supplement: Supplementary file 1 [file jo5c02656_si_001.zip › 1/11/fq1list]

O 100.626100
-17000000
-16941406
-16882813
-16824219
-16765625
-16707031
-16648438
-16589844
-16531250
-16472656
-16414063
-16355469
-16296875
-16238281
-16179688
-16121094
-16062500
-16003906
-15945313
-15886719
-15828125
-15769531
-15710938
-15652344
-15593750
-15535156
-15476563
-15417969
-15359375
-15300781
-15242188
-15183594
-15125000
-15066406
-15007813
-14949219
-14890625
-14832031
-14773438
-14714844
-14656250
-14597656
-14539063
-14480469
-14421875
-14363281
-14304688
-14246094
-14187500
-14128906
-14070313
-14011719
-13953125
-13894531
-13835938
-13777344
-13718750
-13660156
-13601563
-13542969
-13484375
-13425781
-13367188
-13308594
-13250000
-13191406
-13132813
-13074219
-13015625
-12957031
-12898438
-12839844
-12781250
-12722656
-12664063
-12605469
-12546875
-12488281
-12429688
-12371094
-12312500
-12253906
-12195313
-12136719
-12078125
-12019531
-11960938
-11902344
-11843750
-11785156
-11726563
-11667969
-11609375
-11550781
-11492188
-11433594
-11375000
-11316406
-11257813
-11199219
-11140625
-11082031
-11023438
-10964844
-10906250
-10847656
-10789063
-10730469
-10671875
-10613281
-10554688
-10496094
-10437500
-10378906
-10320313
-10261719
-10203125
-10144531
-10085938
-10027344
-9968750
-9910156
-9851563
-9792969
-9734375
-9675781
-9617188
-9558594
-9500000
-9441406
-9382813
-9324219
-9265625
-9207031
-9148438
-9089844
-9031250
-8972656
-8914063
-8855469
-8796875
-8738281
-8679688
-8621094
-8562500
-8503906
-8445313
-8386719
-8328125
-8269531
-8210938
-8152344
-8093750
-8035156
-7976563
-7917969
-7859375
-7800781
-7742188
-7683594
-7625000
-7566406
-7507813
-7449219
-7390625
-7332031
-7273438
-7214844
-7156250
-7097656
-7039063
-6980469
-6921875
-6863281
-6804688
-6746094
-6687500
-6628906
-6570313
-6511719
-6453125
-6394531
-6335938
-6277344
-6218750
-6160156
-6101563
-6042969
-5984375
-5925781
-5867188
-5808594
-5750000
-5691406
-5632813
-5574219
-5515625
-5457031
-5398438
-5339844
-5281250
-5222656
-5164063
-5105469
-5046875
-4988281
-4929688
-4871094
-4812500
-4753906
-4695313
-4636719
-4578125
-4519531
-4460938
-4402344
-4343750
-4285156
-4226563
-4167969
-4109375
-4050781
-3992188
-3933594
-3875000
-3816406
-3757813
-3699219
-3640625
-3582031
-3523438
-3464844
-3406250
-3347656
-3289063
-3230469
-3171875
-3113281
-3054688
-2996094
-2937500
-2878906
-2820313
-2761719
-2703125
-2644531
-2585938
-2527344
-2468750
-2410156
-2351563
-2292969
-2234375
-2175781
-2117188
-2058594
-2000000
-1992172
-1984344
-1976517
-1968689
-1960861
-1953033
-1945205
-1937378
-1929550
-1921722
-1913894
-1906067
-1898239
-1890411
-1882583
-1874755
-1866928
-1859100
-1851272
-1843444
-1835616
-1827789
-1819961
-1812133
-1804305
-1796477
-1788650
-1780822
-1772994
-1765166
-1757339
-1749511
-1741683
-1733855
-1726027
-1718200
-1710372
-1702544
-1694716
-1686888
-1679061
-1671233
-1663405
-1655577
-1647750
-1639922
-1632094
-1624266
-1616438
-1608611
-1600783
-1592955
-1585127
-1577299
-1569472
-1561644
-1553816
-1545988
-1538160
-1530333
-1522505
-1514677
-1506849
-1499022
-1491194
-1483366
-1475538
-1467710
-1459883
-1452055
-1444227
-1436399
-1428571
-1420744
-1412916
-1405088
-1397260
-1389432
-1381605
-1373777
-1365949
-1358121
-1350294
-1342466
-1334638
-1326810
-1318982
-1311155
-1303327
-1295499
-1287671
-1279843
-1272016
-1264188
-1256360
-1248532
-1240705
-1232877
-1225049
-1217221
-1209393
-1201566
-1193738
-1185910
-1178082
-1170254
-1162427
-1154599
-1146771
-1138943
-1131115
-1123288
-1115460
-1107632
-1099804
-1091977
-1084149
-1076321
-1068493
-1060665
-1052838
-1045010
-1037182
-1029354
-1021526
-1013699
-1005871
 -998043
 -990215
 -982387
 -974560
 -966732
 -958904
 -951076
 -943249
 -935421
 -927593
 -919765
 -911937
 -904110
 -896282
 -888454
 -880626
 -872798
 -864971
 -857143
 -849315
 -841487
 -833659
 -825832
 -818004
 -810176
 -802348
 -794521
 -786693
 -778865
 -771037
 -763209
 -755382
 -747554
 -739726
 -731898
 -724070
 -716243
 -708415
 -700587
 -692759
 -684932
 -677104
 -669276
 -661448
 -653620
 -645793
 -637965
 -630137
 -622309
 -614481
 -606654
 -598826
 -590998
 -583170
 -575342
 -567515
 -559687
 -551859
 -544031
 -536204
 -528376
 -520548
 -512720
 -504892
 -497065
 -489237
 -481409
 -473581
 -465753
 -457926
 -450098
 -442270
 -434442
 -426614
 -418787
 -410959
 -403131
 -395303
 -387476
 -379648
 -371820
 -363992
 -356164
 -348337
 -340509
 -332681
 -324853
 -317025
 -309198
 -301370
 -293542
 -285714
 -277886
 -270059
 -262231
 -254403
 -246575
 -238748
 -230920
 -223092
 -215264
 -207436
 -199609
 -191781
 -183953
 -176125
 -168297
 -160470
 -152642
 -144814
 -136986
 -129159
 -121331
 -113503
 -105675
  -97847
  -90020
  -82192
  -74364
  -66536
  -58708
  -50881
  -43053
  -35225
  -27397
  -19569
  -11742
   -3914
    3914
   11742
   19569
   27397
   35225
   43053
   50881
   58708
   66536
   74364
   82192
   90020
   97847
  105675
  113503
  121331
  129159
  136986
  144814
  152642
  160470
  168297
  176125
  183953
  191781
  199609
  207436
  215264
  223092
  230920
  238748
  246575
  254403
  262231
  270059
  277886
  285714
  293542
  301370
  309198
  317025
  324853
  332681
  340509
  348337
  356164
  363992
  371820
  379648
  387476
  395303
  403131
  410959
  418787
  426614
  434442
  442270
  450098
  457926
  465753
  473581
  481409
  489237
  497065
  504892
  512720
  520548
  528376
  536204
  544031
  551859
  559687
  567515
  575342
  583170
  590998
  598826
  606654
  614481
  622309
  630137
  637965
  645793
  653620
  661448
  669276
  677104
  684932
  692759
  700587
  708415
  716243
  724070
  731898
  739726
  747554
  755382
  763209
  771037
  778865
  786693
  794521
  802348
  810176
  818004
  825832
  833659
  841487
  849315
  857143
  864971
  872798
  880626
  888454
  896282
  904110
  911937
  919765
  927593
  935421
  943249
  951076
  958904
  966732
  974560
  982387
  990215
  998043
 1005871
 1013699
 1021526
 1029354
 1037182
 1045010
 1052838
 1060665
 1068493
 1076321
 1084149
 1091977
 1099804
 1107632
 1115460
 1123288
 1131115
 1138943
 1146771
 1154599
 1162427
 1170254
 1178082
 1185910
 1193738
 1201566
 1209393
 1217221
 1225049
 1232877
 1240705
 1248532
 1256360
 1264188
 1272016
 1279843
 1287671
 1295499
 1303327
 1311155
 1318982
 1326810
 1334638
 1342466
 1350294
 1358121
 1365949
 1373777
 1381605
 1389432
 1397260
 1405088
 1412916
 1420744
 1428571
 1436399
 1444227
 1452055
 1459883
 1467710
 1475538
 1483366
 1491194
 1499022
 1506849
 1514677
 1522505
 1530333
 1538160
 1545988
 1553816
 1561644
 1569472
 1577299
 1585127
 1592955
 1600783
 1608611
 1616438
 1624266
 1632094
 1639922
 1647750
 1655577
 1663405
 1671233
 1679061
 1686888
 1694716
 1702544
 1710372
 1718200
 1726027
 1733855
 1741683
 1749511
 1757339
 1765166
 1772994
 1780822
 1788650
 1796477
 1804305
 1812133
 1819961
 1827789
 1835616
 1843444
 1851272
 1859100
 1866928
 1874755
 1882583
 1890411
 1898239
 1906067
 1913894
 1921722
 1929550
 1937378
 1945205
 1953033
 1960861
 1968689
 1976517
 1984344
 1992172
 2000000
 2058594
 2117187
 2175781
 2234375
 2292969
 2351562
 2410156
 2468750
 2527344
 2585937
 2644531
 2703125
 2761719
 2820312
 2878906
 2937500
 2996094
 3054687
 3113281
 3171875
 3230469
 3289062
 3347656
 3406250
 3464844
 3523437
 3582031
 3640625
 3699219
 3757812
 3816406
 3875000
 3933594
 3992187
 4050781
 4109375
 4167969
 4226562
 4285156
 4343750
 4402344
 4460937
 4519531
 4578125
 4636719
 4695312
 4753906
 4812500
 4871094
 4929687
 4988281
 5046875
 5105469
 5164062
 5222656
 5281250
 5339844
 5398437
 5457031
 5515625
 5574219
 5632812
 5691406
 5750000
 5808594
 5867187
 5925781
 5984375
 6042969
 6101562
 6160156
 6218750
 6277344
 6335937
 6394531
 6453125
 6511719
 6570312
 6628906
 6687500
 6746094
 6804687
 6863281
 6921875
 6980469
 7039062
 7097656
 7156250
 7214844
 7273437
 7332031
 7390625
 7449219
 7507812
 7566406
 7625000
 7683594
 7742187
 7800781
 7859375
 7917969
 7976562
 8035156
 8093750
 8152344
 8210937
 8269531
 8328125
 8386719
 8445312
 8503906
 8562500
 8621094
 8679687
 8738281
 8796875
 8855469
 8914062
 8972656
 9031250
 9089844
 9148437
 9207031
 9265625
 9324219
 9382812
 9441406
 9500000
 9558594
 9617187
 9675781
 9734375
 9792969
 9851562
 9910156
 9968750
10027344
10085937
10144531
10203125
10261719
10320312
10378906
10437500
10496094
10554687
10613281
10671875
10730469
10789062
10847656
10906250
10964844
11023437
11082031
11140625
11199219
11257812
11316406
11375000
11433594
11492187
11550781
11609375
11667969
11726562
11785156
11843750
11902344
11960937
12019531
12078125
12136719
12195312
12253906
12312500
12371094
12429687
12488281
12546875
12605469
12664062
12722656
12781250
12839844
12898437
12957031
13015625
13074219
13132812
13191406
13250000
13308594
13367187
13425781
13484375
13542969
13601562
13660156
13718750
13777344
13835937
13894531
13953125
14011719
14070312
14128906
14187500
14246094
14304687
14363281
14421875
14480469
14539062
14597656
14656250
14714844
14773437
14832031
14890625
14949219
15007812
15066406
15125000
15183594
15242187
15300781
15359375
15417969
15476562
15535156
15593750
15652344
15710937
15769531
15828125
15886719
15945312
16003906
16062500
16121094
16179687
16238281
16296875
16355469
16414062
16472656
16531250
16589844
16648437
16707031
16765625
16824219
16882812
16941406
17000000
