# Supplementary material for: A Bottom-Up Synthetic Approach to Polyethylene Furanoate Model Compounds
Source: J Org Chem. 2026 Jan 6;91(2):1130–5. doi: 10.1021/acs.joc.5c02656 (PMC12814528; doi:10.1021/acs.joc.5c02656)
Supplement: Supplementary file 1 [file jo5c02656_si_001.zip › 1/11/pdata/1/auditp.txt]

##TITLE= Audit trail, TopSpin 3.6.2
##JCAMPDX= 5.01
##ORIGIN= Bruker BioSpin GmbH
##OWNER= nmr
$$ C:/Bruker/TopSpin3.6.2/data/2503/nmr/250305.406/11/pdata/1/auditp.txt
##AUDIT TRAIL=  $$ (NUMBER, WHEN, WHO, WHERE, PROCESS, VERSION, WHAT)
(   1,<2025-03-05 12:30:31.612 +0100>,<nmr>,<an053>,<go4>,<TopSpin 3.6.2>,
      <created by zg
	started at 2025-03-05 12:18:24.678 +0100,
	POWCHK enabled, PULCHK disabled,
       configuration hash MD5:
       01 06 07 FF A0 74 D2 B5 70 FF 28 CE 9C 99 31 20
       data hash MD5: 43702
       AF 7C 2F 9D B4 30 C7 4B A1 C0 33 72 97 F3 D2 6B>)
(   2,<2025-03-05 12:30:31.643 +0100>,<nmr>,<an053>,<audit>,<TopSpin 3.6.2>,
      <user comment:
       ICON-NMR User ID: 2503
       data hash MD5: 43702
       AF 7C 2F 9D B4 30 C7 4B A1 C0 33 72 97 F3 D2 6B>)
(   3,<2025-03-05 12:30:32.142 +0100>,<nmr>,<an053>,<proc1d>,<TopSpin 3.6.2>,
      <Start of raw data processing
       ef LB = 1 FT_mod = 6 PKNL = 1 SI = 32K 
       data hash MD5: 32K
       7B DF 80 A1 44 DF 65 26 EB 3D 96 AE 1E F0 83 5C>)
(   4,<2025-03-05 12:30:32.283 +0100>,<nmr>,<an053>,<proc1d>,<TopSpin 3.6.2>,
      <apk 
       data hash MD5: 32K
       7C 01 D9 82 22 0B CE CA 91 D3 E2 D0 16 6B 90 5F>)
(   5,<2025-03-05 12:30:32.407 +0100>,<nmr>,<an053>,<proc1d>,<TopSpin 3.6.2>,
      <abs ABSG = 5 
       data hash MD5: 32K
       FC D5 41 31 05 84 4F 03 88 F9 7C 98 CD 71 37 FB>)
##END=

$$ hash MD5
$$ 6C BA 64 7B 46 CD 0A 7A 55 C4 92 1F 94 22 BB 33
