# Supplementary material for: A Bottom-Up Synthetic Approach to Polyethylene Furanoate Model Compounds
Source: J Org Chem. 2026 Jan 6;91(2):1130–5. doi: 10.1021/acs.joc.5c02656 (PMC12814528; doi:10.1021/acs.joc.5c02656)
Supplement: Supplementary file 1 [file jo5c02656_si_001.zip › 1/11/pdata/1/peaklist.xml]

<?xml version="1.0" encoding="UTF-8"?>
<PeakList>
  <PeakList1D>
    <PeakList1DHeader creator="nmr" date="2025-03-05T12:30:32.439+01:00" expNo="11" name="250305.406" owner="" procNo="1" source="C:/Bruker/TopSpin3.6.2/data/2503/nmr">
      <PeakPickDetails>F1=278.670105ppm, F2=-13.656259ppm, MI=0.30cm, MAXI=20.00cm, PC=1.400
      </PeakPickDetails>
    </PeakList1DHeader>
    <Peak1D F1="161.083572" intensity="4.094838e-001" type="0"/>
    <Peak1D F1="157.729370" intensity="1.797186e+000" type="0"/>
    <Peak1D F1="152.715393" intensity="6.568837e-001" type="0"/>
    <Peak1D F1="145.476898" intensity="1.653515e+000" type="0"/>
    <Peak1D F1="118.884865" intensity="2.428760e+000" type="0"/>
    <Peak1D F1="115.753075" intensity="1.423674e+000" type="0"/>
    <Peak1D F1="82.250839" intensity="3.453390e+000" type="0"/>
    <Peak1D F1="40.567467" intensity="2.361048e+000" type="0"/>
    <Peak1D F1="40.358555" intensity="6.995877e+000" type="0"/>
    <Peak1D F1="40.150196" intensity="1.404033e+001" type="0"/>
    <Peak1D F1="39.941284" intensity="1.638108e+001" type="0"/>
    <Peak1D F1="39.732525" intensity="1.409349e+001" type="0"/>
    <Peak1D F1="39.523857" intensity="6.968332e+000" type="0"/>
    <Peak1D F1="39.315063" intensity="2.332325e+000" type="0"/>
    <Peak1D F1="28.277372" intensity="1.250000e+001" type="0"/>
  </PeakList1D>
</PeakList>
