# Supplementary material for: A Bottom-Up Synthetic Approach to Polyethylene Furanoate Model Compounds
Source: J Org Chem. 2026 Jan 6;91(2):1130–5. doi: 10.1021/acs.joc.5c02656 (PMC12814528; doi:10.1021/acs.joc.5c02656)
Supplement: Supplementary file 1 [file jo5c02656_si_001.zip › 1/11/shimvalues]

# Wed Mar 05 12:30:31 2025
#$$PROBEIDENTIFIER=Z125339_0014
#$$PROBENAME=PA TBO 400S1 BB-H/F-D-05 Z FB
#$$SHIMID=313232
#
# Active Shim Gradients
#
Z           		67              
Z2          		10703           
Z3          		-9106           
Z4          		1076            
Z5          		-6721           
Z6          		26338           
X           		2701            
XZ          		1669            
XZ2         		3101            
XZ3         		-1137           
Y           		266             
YZ          		12385           
YZ2         		-2792           
YZ3         		5025            
XY          		4893            
XYZ         		-5853           
(X2-Y2)     		-9296           
(X2-Y2)Z    		-2082           
X3          		2770            
Y3          		-2329           
#
# Lock Parameter
#
FIELD		1782.335
LOCKPHASE		80.400  
LOCKPOWER		-20.000 
LOCKGAIN		109.147 
LOCKDC		-50.000 
LOCKSHIFT		2.490   
LOOPGAIN		5.000   
LOOPTIME		0.250   
LOOPFILTER		500.000 
#
IEEE64_VERSION_CODE 1
#
# Shim currents 
#
SHIM_SETTING [1 ]  32.68415029     
SHIM_SETTING [2 ]  5298.11538947   
SHIM_SETTING [3 ]  -4789.64005445  
SHIM_SETTING [4 ]  566.10733734    
SHIM_SETTING [5 ]  -3535.27683249  
SHIM_SETTING [6 ]  1420.87300000   
SHIM_SETTING [7 ]  878.09100000    
SHIM_SETTING [8 ]  1631.15100000   
SHIM_SETTING [9 ]  -4889.93300000  
SHIM_SETTING [10]  2573.79700000   
SHIM_SETTING [11]  140.15700000    
SHIM_SETTING [12]  6514.28800000   
SHIM_SETTING [13]  -1468.40400000  
SHIM_SETTING [14]  2643.26300000   
SHIM_SETTING [15]  13853.80700000  
SHIM_SETTING [16]  -1094.99800000  
SHIM_SETTING [17]  -597.97800000   
SHIM_SETTING [18]  -3078.69900000  
SHIM_SETTING [19]  1456.99200000   
SHIM_SETTING [20]  -1225.16100000  
