# Supplementary material for: A Bottom-Up Synthetic Approach to Polyethylene Furanoate Model Compounds
Source: J Org Chem. 2026 Jan 6;91(2):1130–5. doi: 10.1021/acs.joc.5c02656 (PMC12814528; doi:10.1021/acs.joc.5c02656)
Supplement: Supplementary file 1 [file jo5c02656_si_001.zip › 2/10/pdata/1/auditp.txt]

##TITLE= Audit trail, TopSpin 3.6.2
##JCAMPDX= 5.01
##ORIGIN= Bruker BioSpin GmbH
##OWNER= nmr
$$ C:/Bruker/TopSpin3.6.2/data/2506/nmr/250618.404/10/pdata/1/auditp.txt
##AUDIT TRAIL=  $$ (NUMBER, WHEN, WHO, WHERE, PROCESS, VERSION, WHAT)
(   1,<2025-06-18 09:26:58.699 +0200>,<nmr>,<an053>,<go4>,<TopSpin 3.6.2>,
      <created by zg
	started at 2025-06-18 09:24:41.091 +0200,
	POWCHK enabled, PULCHK disabled,
       configuration hash MD5:
       01 06 07 FF A0 74 D2 B5 70 FF 28 CE 9C 99 31 20
       data hash MD5: 42K
       81 7B A1 A4 91 12 2F 9B 6D B5 97 57 C1 32 83 FA>)
(   2,<2025-06-18 09:26:58.730 +0200>,<nmr>,<an053>,<audit>,<TopSpin 3.6.2>,
      <user comment:
       ICON-NMR User ID: 2506
       data hash MD5: 42K
       81 7B A1 A4 91 12 2F 9B 6D B5 97 57 C1 32 83 FA>)
(   3,<2025-06-18 09:26:59.229 +0200>,<nmr>,<an053>,<proc1d>,<TopSpin 3.6.2>,
      <Start of raw data processing
       ef LB = 0.1 FT_mod = 6 PKNL = 1 SI = 32K 
       data hash MD5: 32K
       EB 73 11 92 53 DD 11 D8 6A 0E F2 07 24 6C 19 E1>)
(   4,<2025-06-18 09:26:59.307 +0200>,<nmr>,<an053>,<proc1d>,<TopSpin 3.6.2>,
      <apk 
       data hash MD5: 32K
       15 17 36 03 21 F4 42 6A 18 1A 63 05 61 D6 0D 5D>)
(   5,<2025-06-18 09:26:59.370 +0200>,<nmr>,<an053>,<proc1d>,<TopSpin 3.6.2>,
      <abs ABSG = 5 
       data hash MD5: 32K
       EA 57 11 CC C6 EE 29 DE F0 D9 02 21 1D A4 57 74>)
##END=

$$ hash MD5
$$ E6 6B CF 7A E6 1B C7 0F 95 EE 64 6E 0B 6E CB FE
