# Supplementary material for: A Bottom-Up Synthetic Approach to Polyethylene Furanoate Model Compounds
Source: J Org Chem. 2026 Jan 6;91(2):1130–5. doi: 10.1021/acs.joc.5c02656 (PMC12814528; doi:10.1021/acs.joc.5c02656)
Supplement: Supplementary file 1 [file jo5c02656_si_001.zip › 2/10/pdata/1/outd]

##TITLE= Parameter file, TopSpin 3.6.2
##JCAMPDX= 5.0
##DATATYPE= Parameter Values
##NPOINTS= 1	$$ modification sequence number
##ORIGIN= Bruker BioSpin GmbH
##OWNER= nmr
$$ 2025-06-18 09:20:42.942 +0200  nmr@an053
$$ C:/Bruker/TopSpin3.6.2/data/2506/nmr/250618.404/10/pdata/1/outd
$$ process C:\Bruker\TopSpin3.6.2\prog\mod\xwish3.exe
##$CURPLOT= <A4>
##$CURPRIN= <$1#1#0#1#1#1#1#1#0#-1#-1#1#-1>
##$DFORMAT= <normdp>
##$LAYOUT= <+/1D_H+lf.xwp>
##$LFORMAT= <normlp>
##$PFORMAT= <normpl>
##END=
