# Supplementary material for: A Bottom-Up Synthetic Approach to Polyethylene Furanoate Model Compounds
Source: J Org Chem. 2026 Jan 6;91(2):1130–5. doi: 10.1021/acs.joc.5c02656 (PMC12814528; doi:10.1021/acs.joc.5c02656)
Supplement: Supplementary file 1 [file jo5c02656_si_001.zip › 2/10/pdata/1/peaklist.xml]

<?xml version="1.0" encoding="UTF-8"?>
<PeakList>
  <PeakList1D>
    <PeakList1DHeader creator="nmr" date="2025-06-18T09:26:59.385+02:00" expNo="10" name="250618.404" owner="" procNo="1" source="C:/Bruker/TopSpin3.6.2/data/2506/nmr">
      <PeakPickDetails>F1=16.027269ppm, F2=-3.998272ppm, MI=0.30cm, MAXI=15.00cm, PC=1.000
      </PeakPickDetails>
    </PeakList1DHeader>
    <Peak1D F1="7.200707" intensity="3.349079e-001" type="0"/>
    <Peak1D F1="7.166428" intensity="9.069366e-001" type="0"/>
    <Peak1D F1="7.157505" intensity="1.085754e+000" type="0"/>
    <Peak1D F1="7.028623" intensity="1.127409e+000" type="0"/>
    <Peak1D F1="7.019560" intensity="9.806000e-001" type="0"/>
    <Peak1D F1="4.397076" intensity="6.683756e-001" type="0"/>
    <Peak1D F1="4.388601" intensity="3.755894e-001" type="0"/>
    <Peak1D F1="4.385540" intensity="6.407005e-001" type="0"/>
    <Peak1D F1="4.381916" intensity="3.665247e-001" type="0"/>
    <Peak1D F1="4.373807" intensity="7.258602e-001" type="0"/>
    <Peak1D F1="3.894662" intensity="7.183231e-001" type="0"/>
    <Peak1D F1="3.886447" intensity="3.360704e-001" type="0"/>
    <Peak1D F1="3.882873" intensity="6.529843e-001" type="0"/>
    <Peak1D F1="3.879749" intensity="3.382855e-001" type="0"/>
    <Peak1D F1="3.871365" intensity="6.470075e-001" type="0"/>
    <Peak1D F1="1.514850" intensity="1.250000e+001" type="0"/>
  </PeakList1D>
</PeakList>
