# Supplementary material for: A Bottom-Up Synthetic Approach to Polyethylene Furanoate Model Compounds
Source: J Org Chem. 2026 Jan 6;91(2):1130–5. doi: 10.1021/acs.joc.5c02656 (PMC12814528; doi:10.1021/acs.joc.5c02656)
Supplement: Supplementary file 1 [file jo5c02656_si_001.zip › 2/11/audita.txt]

##TITLE= Audit trail, TopSpin 3.6.2
##JCAMPDX= 5.01
##ORIGIN= Bruker BioSpin GmbH
##OWNER= nmr
$$ C:/Bruker/TopSpin3.6.2/data/2506/nmr/250618.404/11/audita.txt
##AUDIT TRAIL=  $$ (NUMBER, WHEN, WHO, WHERE, PROCESS, VERSION, WHAT)
(   1,<2025-06-18 09:39:57.155 +0200>,<nmr>,<an053>,<go4>,<TopSpin 3.6.2>,
      <created by zg
	started at 2025-06-18 09:27:50.787 +0200,
	POWCHK enabled, PULCHK disabled,
       configuration hash MD5:
       01 06 07 FF A0 74 D2 B5 70 FF 28 CE 9C 99 31 20
       data hash MD5: 43702
       7F DE FE 8C C3 41 E0 8D CA A1 C2 EC F0 B1 55 F0>)
(   2,<2025-06-18 09:39:57.186 +0200>,<nmr>,<an053>,<audit>,<TopSpin 3.6.2>,
      <user comment:
       ICON-NMR User ID: 2506
       data hash MD5: 43702
       7F DE FE 8C C3 41 E0 8D CA A1 C2 EC F0 B1 55 F0>)
##END=

$$ hash MD5
$$ AD 83 01 B5 94 34 86 DD 75 CD 22 B2 B0 B0 D7 A8
