# Supplementary material for: A Bottom-Up Synthetic Approach to Polyethylene Furanoate Model Compounds
Source: J Org Chem. 2026 Jan 6;91(2):1130–5. doi: 10.1021/acs.joc.5c02656 (PMC12814528; doi:10.1021/acs.joc.5c02656)
Supplement: Supplementary file 1 [file jo5c02656_si_001.zip › 2/11/pdata/1/auditp.txt]

##TITLE= Audit trail, TopSpin 3.6.2
##JCAMPDX= 5.01
##ORIGIN= Bruker BioSpin GmbH
##OWNER= nmr
$$ C:/Bruker/TopSpin3.6.2/data/2506/nmr/250618.404/11/pdata/1/auditp.txt
##AUDIT TRAIL=  $$ (NUMBER, WHEN, WHO, WHERE, PROCESS, VERSION, WHAT)
(   1,<2025-06-18 09:39:57.155 +0200>,<nmr>,<an053>,<go4>,<TopSpin 3.6.2>,
      <created by zg
	started at 2025-06-18 09:27:50.787 +0200,
	POWCHK enabled, PULCHK disabled,
       configuration hash MD5:
       01 06 07 FF A0 74 D2 B5 70 FF 28 CE 9C 99 31 20
       data hash MD5: 43702
       7F DE FE 8C C3 41 E0 8D CA A1 C2 EC F0 B1 55 F0>)
(   2,<2025-06-18 09:39:57.186 +0200>,<nmr>,<an053>,<audit>,<TopSpin 3.6.2>,
      <user comment:
       ICON-NMR User ID: 2506
       data hash MD5: 43702
       7F DE FE 8C C3 41 E0 8D CA A1 C2 EC F0 B1 55 F0>)
(   3,<2025-06-18 09:39:57.685 +0200>,<nmr>,<an053>,<proc1d>,<TopSpin 3.6.2>,
      <Start of raw data processing
       ef LB = 1 FT_mod = 6 PKNL = 1 SI = 32K 
       data hash MD5: 32K
       8A E5 D6 3B AD CA 88 28 12 19 66 B2 B7 44 8F BE>)
(   4,<2025-06-18 09:39:57.763 +0200>,<nmr>,<an053>,<proc1d>,<TopSpin 3.6.2>,
      <apk 
       data hash MD5: 32K
       14 D5 63 6C BD 9F 51 5D 84 1B 9C A1 57 C6 D2 E7>)
(   5,<2025-06-18 09:39:57.825 +0200>,<nmr>,<an053>,<proc1d>,<TopSpin 3.6.2>,
      <abs ABSG = 5 
       data hash MD5: 32K
       87 02 7B 5F 5D 87 75 A7 EB B2 39 EE 9D A0 F7 C7>)
##END=

$$ hash MD5
$$ C7 1D 20 6D 79 44 C3 3B 9A 32 A7 89 7A 54 C5 88
