# Supplementary material for: A Bottom-Up Synthetic Approach to Polyethylene Furanoate Model Compounds
Source: J Org Chem. 2026 Jan 6;91(2):1130–5. doi: 10.1021/acs.joc.5c02656 (PMC12814528; doi:10.1021/acs.joc.5c02656)
Supplement: Supplementary file 1 [file jo5c02656_si_001.zip › 2/11/pdata/1/intrng]

P 0
119.624866   118.705993
117.858489   117.367829
83.360624   83.021623
77.767099   76.402172
67.204525   66.597891
61.334446   60.558311
28.290719   27.380768
