# Supplementary material for: A Bottom-Up Synthetic Approach to Polyethylene Furanoate Model Compounds
Source: J Org Chem. 2026 Jan 6;91(2):1130–5. doi: 10.1021/acs.joc.5c02656 (PMC12814528; doi:10.1021/acs.joc.5c02656)
Supplement: Supplementary file 1 [file jo5c02656_si_001.zip › 2/11/pdata/1/parm.txt]

Current Data Parameters
NAME         250618.404              
EXPNO                11              
PROCNO                1              

F2 - Acquisition Parameters
Date_          20250618              
Time               9.39 h            
INSTRUM           spect              
PROBHD   Z125339_0014 (              
PULPROG          zgpg30              
TD                43702              
SOLVENT           CDCl3              
NS                  256              
DS                    2              
SWH           29411.766 Hz           
FIDRES         1.346015 Hz           
AQ            0.7429340 sec          
RG                209.7              
DW               17.000 usec         
DE                10.00 usec         
TE                297.1 K            
D1           2.00000000 sec          
D11          0.03000000 sec          
TD0                   1              
SFO1        100.6261004 MHz          
NUC1                13C              
P0                 3.33 usec         
P1                10.00 usec         
PLW1        54.19499969 W            
SFO2        400.1316005 MHz          
NUC2                 1H              
CPDPRG[2        waltz16              
PCPD2             90.00 usec         
PLW2        24.87500000 W            
PLW12        0.69097000 W            
PLW13        0.34755000 W            

F2 - Processing parameters
SI                32768              
SF          100.6127685 MHz          
WDW                  EM              
SSB                   0              
LB                 1.00 Hz           
GB                    0              
PC                 1.40              
