# Supplementary material for: A Bottom-Up Synthetic Approach to Polyethylene Furanoate Model Compounds
Source: J Org Chem. 2026 Jan 6;91(2):1130–5. doi: 10.1021/acs.joc.5c02656 (PMC12814528; doi:10.1021/acs.joc.5c02656)
Supplement: Supplementary file 1 [file jo5c02656_si_001.zip › 2/11/pdata/1/peaklist.xml]

<?xml version="1.0" encoding="UTF-8"?>
<PeakList>
  <PeakList1D>
    <PeakList1DHeader creator="nmr" date="2025-06-18T09:39:57.841+02:00" expNo="11" name="250618.404" owner="" procNo="1" source="C:/Bruker/TopSpin3.6.2/data/2506/nmr">
      <PeakPickDetails>F1=278.670105ppm, F2=-13.656259ppm, MI=0.30cm, MAXI=20.00cm, PC=1.400
      </PeakPickDetails>
    </PeakList1DHeader>
    <Peak1D F1="158.309052" intensity="1.450010e+000" type="0"/>
    <Peak1D F1="157.315216" intensity="1.376306e+000" type="0"/>
    <Peak1D F1="148.140167" intensity="1.685354e+000" type="0"/>
    <Peak1D F1="146.052063" intensity="1.581120e+000" type="0"/>
    <Peak1D F1="118.864395" intensity="4.366994e+000" type="0"/>
    <Peak1D F1="117.524277" intensity="4.772602e+000" type="0"/>
    <Peak1D F1="83.168610" intensity="3.486418e+000" type="0"/>
    <Peak1D F1="77.358955" intensity="1.125545e+001" type="0"/>
    <Peak1D F1="77.040482" intensity="1.170695e+001" type="0"/>
    <Peak1D F1="76.722740" intensity="1.107994e+001" type="0"/>
    <Peak1D F1="67.011032" intensity="4.543983e+000" type="0"/>
    <Peak1D F1="60.926132" intensity="4.226406e+000" type="0"/>
    <Peak1D F1="28.130001" intensity="1.250000e+001" type="0"/>
  </PeakList1D>
</PeakList>
