# Supplementary material for: A Bottom-Up Synthetic Approach to Polyethylene Furanoate Model Compounds
Source: J Org Chem. 2026 Jan 6;91(2):1130–5. doi: 10.1021/acs.joc.5c02656 (PMC12814528; doi:10.1021/acs.joc.5c02656)
Supplement: Supplementary file 1 [file jo5c02656_si_001.zip › 2/11/pdata/1/title]

Koushik M.  JK22_2_tF1E1(Re)
Au13C CDCl3 {C:\Bruker\TopSpin3.6.2} 2506 4
