# Supplementary material for: A Bottom-Up Synthetic Approach to Polyethylene Furanoate Model Compounds
Source: J Org Chem. 2026 Jan 6;91(2):1130–5. doi: 10.1021/acs.joc.5c02656 (PMC12814528; doi:10.1021/acs.joc.5c02656)
Supplement: Supplementary file 1 [file jo5c02656_si_001.zip › 2/11/shimvalues]

# Wed Jun 18 09:39:56 2025
#$$PROBEIDENTIFIER=Z125339_0014
#$$PROBENAME=PA TBO 400S1 BB-H/F-D-05 Z FB
#$$SHIMID=313232
#
# Active Shim Gradients
#
Z           		279             
Z2          		10766           
Z3          		-9175           
Z4          		1359            
Z5          		-3947           
Z6          		26338           
X           		2499            
XZ          		1946            
XZ2         		2507            
XZ3         		-381            
Y           		165             
YZ          		13185           
YZ2         		-3990           
YZ3         		5732            
XY          		4949            
XYZ         		-5800           
(X2-Y2)     		-9309           
(X2-Y2)Z    		-2180           
X3          		2944            
Y3          		-2477           
#
# Lock Parameter
#
FIELD		1748.228
LOCKPHASE		32.800  
LOCKPOWER		-30.000 
LOCKGAIN		122.761 
LOCKDC		-50.000 
LOCKSHIFT		7.240   
LOOPGAIN		-12.000 
LOOPTIME		0.400   
LOOPFILTER		100.000 
#
IEEE64_VERSION_CODE 1
#
# Shim currents 
#
SHIM_SETTING [1 ]  135.07880235    
SHIM_SETTING [2 ]  5329.27632789   
SHIM_SETTING [3 ]  -4825.85489009  
SHIM_SETTING [4 ]  714.72603281    
SHIM_SETTING [5 ]  -2075.90028693  
SHIM_SETTING [6 ]  1314.25300000   
SHIM_SETTING [7 ]  1023.84900000   
SHIM_SETTING [8 ]  1318.86600000   
SHIM_SETTING [9 ]  -4896.61600000  
SHIM_SETTING [10]  2603.42700000   
SHIM_SETTING [11]  87.01800000     
SHIM_SETTING [12]  6935.49800000   
SHIM_SETTING [13]  -2098.84500000  
SHIM_SETTING [14]  3015.15400000   
SHIM_SETTING [15]  13853.80700000  
SHIM_SETTING [16]  -1146.79900000  
SHIM_SETTING [17]  -200.30200000   
SHIM_SETTING [18]  -3050.85300000  
SHIM_SETTING [19]  1548.31700000   
SHIM_SETTING [20]  -1302.89800000  
