# Supplementary material for: A Bottom-Up Synthetic Approach to Polyethylene Furanoate Model Compounds
Source: J Org Chem. 2026 Jan 6;91(2):1130–5. doi: 10.1021/acs.joc.5c02656 (PMC12814528; doi:10.1021/acs.joc.5c02656)
Supplement: Supplementary file 1 [file jo5c02656_si_001.zip › 3/10/audita.txt]

##TITLE= Audit trail, TopSpin 3.6.2
##JCAMPDX= 5.01
##ORIGIN= Bruker BioSpin GmbH
##OWNER= nmr
$$ C:/Bruker/TopSpin3.6.2/data/2508/nmr/250811.301/10/audita.txt
##AUDIT TRAIL=  $$ (NUMBER, WHEN, WHO, WHERE, PROCESS, VERSION, WHAT)
(   1,<2025-08-11 08:38:52.782 +0200>,<nmr>,<an054>,<go4>,<TopSpin 3.6.2>,
      <created by zg
	started at 2025-08-11 08:36:33.817 +0200,
	POWCHK enabled, PULCHK disabled,
       configuration hash MD5:
       77 C8 10 7F 2B 5C 9B 67 EB 4B 10 94 74 30 E2 19
       data hash MD5: 32K
       82 F0 AF 7E 79 ED C0 B2 92 6F D0 2B 6A 1A 06 F8>)
(   2,<2025-08-11 08:38:52.813 +0200>,<nmr>,<an054>,<audit>,<TopSpin 3.6.2>,
      <user comment:
       ICON-NMR User ID: 2508
       data hash MD5: 32K
       82 F0 AF 7E 79 ED C0 B2 92 6F D0 2B 6A 1A 06 F8>)
##END=

$$ hash MD5
$$ 9A ED 77 0C 28 89 D8 B1 4A 3F 7B DA B5 F7 62 66
