# Supplementary material for: A Bottom-Up Synthetic Approach to Polyethylene Furanoate Model Compounds
Source: J Org Chem. 2026 Jan 6;91(2):1130–5. doi: 10.1021/acs.joc.5c02656 (PMC12814528; doi:10.1021/acs.joc.5c02656)
Supplement: Supplementary file 1 [file jo5c02656_si_001.zip › 3/10/pdata/1/peaklist.xml]

<?xml version="1.0" encoding="UTF-8"?>
<PeakList>
  <PeakList1D>
    <PeakList1DHeader creator="nmr" date="2025-08-11T08:38:53.515+02:00" expNo="10" name="250811.301" owner="" procNo="1" source="C:/Bruker/TopSpin3.6.2/data/2508/nmr">
      <PeakPickDetails>F1=16.028790ppm, F2=-3.994583ppm, MI=0.30cm, MAXI=15.00cm, PC=1.000
      </PeakPickDetails>
    </PeakList1DHeader>
    <Peak1D F1="7.203321" intensity="4.687652e-001" type="0"/>
    <Peak1D F1="7.024015" intensity="7.094526e-001" type="0"/>
    <Peak1D F1="7.012045" intensity="1.438932e+000" type="0"/>
    <Peak1D F1="6.992161" intensity="1.417417e+000" type="0"/>
    <Peak1D F1="6.980139" intensity="6.831546e-001" type="0"/>
    <Peak1D F1="1.878089" intensity="6.881496e-001" type="0"/>
    <Peak1D F1="1.858715" intensity="5.782160e-001" type="0"/>
    <Peak1D F1="1.847884" intensity="6.169555e-001" type="0"/>
    <Peak1D F1="1.589462" intensity="3.776989e-001" type="0"/>
    <Peak1D F1="1.501923" intensity="1.250000e+001" type="0"/>
    <Peak1D F1="1.262524" intensity="3.565972e-001" type="0"/>
    <Peak1D F1="1.114572" intensity="3.328823e-001" type="0"/>
    <Peak1D F1="1.103539" intensity="3.726620e-001" type="0"/>
    <Peak1D F1="1.065443" intensity="3.005461e-001" type="0"/>
  </PeakList1D>
</PeakList>
