# Supplementary material for: A Bottom-Up Synthetic Approach to Polyethylene Furanoate Model Compounds
Source: J Org Chem. 2026 Jan 6;91(2):1130–5. doi: 10.1021/acs.joc.5c02656 (PMC12814528; doi:10.1021/acs.joc.5c02656)
Supplement: Supplementary file 1 [file jo5c02656_si_001.zip › 3/11/pdata/1/auditp.txt]

##TITLE= Audit trail, TopSpin 3.6.2
##JCAMPDX= 5.01
##ORIGIN= Bruker BioSpin GmbH
##OWNER= nmr
$$ C:/Bruker/TopSpin3.6.2/data/2508/nmr/250811.301/11/pdata/1/auditp.txt
##AUDIT TRAIL=  $$ (NUMBER, WHEN, WHO, WHERE, PROCESS, VERSION, WHAT)
(   1,<2025-08-11 08:51:49.615 +0200>,<nmr>,<an054>,<go4>,<TopSpin 3.6.2>,
      <created by zg
	started at 2025-08-11 08:39:43.201 +0200,
	POWCHK enabled, PULCHK disabled,
       configuration hash MD5:
       77 C8 10 7F 2B 5C 9B 67 EB 4B 10 94 74 30 E2 19
       data hash MD5: 32K
       BE FD 61 05 FC 79 AC 52 82 9D 12 AC E2 42 57 B6>)
(   2,<2025-08-11 08:51:49.646 +0200>,<nmr>,<an054>,<audit>,<TopSpin 3.6.2>,
      <user comment:
       ICON-NMR User ID: 2508
       data hash MD5: 32K
       BE FD 61 05 FC 79 AC 52 82 9D 12 AC E2 42 57 B6>)
(   3,<2025-08-11 08:51:53.343 +0200>,<nmr>,<an054>,<proc1d>,<TopSpin 3.6.2>,
      <Start of raw data processing
       ef LB = 1 FT_mod = 6 PKNL = 1 SI = 32K 
       data hash MD5: 32K
       36 14 FD C5 86 4D 39 34 60 D2 F7 00 78 81 2D 20>)
(   4,<2025-08-11 08:51:53.453 +0200>,<nmr>,<an054>,<proc1d>,<TopSpin 3.6.2>,
      <apk 
       data hash MD5: 32K
       7A D3 B0 8A 39 61 5A F7 01 75 1F 0F 4C CF B2 CA>)
(   5,<2025-08-11 08:51:53.515 +0200>,<nmr>,<an054>,<proc1d>,<TopSpin 3.6.2>,
      <abs ABSG = 5 
       data hash MD5: 32K
       38 0E 07 2D 31 05 EC 0B 44 53 B5 7F AB 6E 38 BE>)
##END=

$$ hash MD5
$$ 00 DB 74 94 F5 B0 BE 33 46 05 2A 20 9C 65 D4 B7
