# Supplementary material for: A Bottom-Up Synthetic Approach to Polyethylene Furanoate Model Compounds
Source: J Org Chem. 2026 Jan 6;91(2):1130–5. doi: 10.1021/acs.joc.5c02656 (PMC12814528; doi:10.1021/acs.joc.5c02656)
Supplement: Supplementary file 1 [file jo5c02656_si_001.zip › 3/11/pdata/1/intrng]

P 0
153.371119   153.049994
149.544385   149.223260
117.735213   117.298127
82.893199   82.545314
77.835487   76.354746
57.613560   57.203234
50.192015   49.763849
32.806688   32.235800
31.388388   30.710458
28.382305   27.722216
26.509079   25.964951
25.634906   25.055098
24.965897   24.457449
