# Supplementary material for: A Bottom-Up Synthetic Approach to Polyethylene Furanoate Model Compounds
Source: J Org Chem. 2026 Jan 6;91(2):1130–5. doi: 10.1021/acs.joc.5c02656 (PMC12814528; doi:10.1021/acs.joc.5c02656)
Supplement: Supplementary file 1 [file jo5c02656_si_001.zip › 3/11/pdata/1/peaklist.xml]

<?xml version="1.0" encoding="UTF-8"?>
<PeakList>
  <PeakList1D>
    <PeakList1DHeader creator="nmr" date="2025-08-11T08:51:53.531+02:00" expNo="11" name="250811.301" owner="" procNo="1" source="C:/Bruker/TopSpin3.6.2/data/2508/nmr">
      <PeakPickDetails>F1=278.654297ppm, F2=-13.640411ppm, MI=0.30cm, MAXI=20.00cm, PC=1.400
      </PeakPickDetails>
    </PeakList1DHeader>
    <Peak1D F1="159.492554" intensity="1.282797e+000" type="0"/>
    <Peak1D F1="157.216263" intensity="1.446586e+000" type="0"/>
    <Peak1D F1="153.192184" intensity="1.854587e+000" type="0"/>
    <Peak1D F1="149.367615" intensity="1.877956e+000" type="0"/>
    <Peak1D F1="146.737152" intensity="1.731514e+000" type="0"/>
    <Peak1D F1="117.558868" intensity="3.936720e+000" type="0"/>
    <Peak1D F1="117.474007" intensity="3.843108e+000" type="0"/>
    <Peak1D F1="82.754677" intensity="3.281292e+000" type="0"/>
    <Peak1D F1="77.467651" intensity="9.088450e+000" type="0"/>
    <Peak1D F1="77.044746" intensity="9.450344e+000" type="0"/>
    <Peak1D F1="76.620552" intensity="9.199511e+000" type="0"/>
    <Peak1D F1="57.403084" intensity="2.896140e+000" type="0"/>
    <Peak1D F1="49.982288" intensity="2.632397e+000" type="0"/>
    <Peak1D F1="32.559799" intensity="6.234288e+000" type="0"/>
    <Peak1D F1="31.876869" intensity="3.767937e-001" type="0"/>
    <Peak1D F1="30.955675" intensity="7.036706e+000" type="0"/>
    <Peak1D F1="28.130363" intensity="1.250000e+001" type="0"/>
    <Peak1D F1="26.240099" intensity="6.810355e+000" type="0"/>
    <Peak1D F1="25.443960" intensity="3.730675e+000" type="0"/>
    <Peak1D F1="25.279495" intensity="3.343164e+000" type="0"/>
    <Peak1D F1="24.666882" intensity="5.688999e+000" type="0"/>
    <Peak1D F1="22.688110" intensity="3.588506e-001" type="0"/>
    <Peak1D F1="14.115503" intensity="5.538864e-001" type="0"/>
  </PeakList1D>
</PeakList>
