# Supplementary material for: A Bottom-Up Synthetic Approach to Polyethylene Furanoate Model Compounds
Source: J Org Chem. 2026 Jan 6;91(2):1130–5. doi: 10.1021/acs.joc.5c02656 (PMC12814528; doi:10.1021/acs.joc.5c02656)
Supplement: Supplementary file 1 [file jo5c02656_si_001.zip › 4/10/pdata/1/auditp.txt]

##TITLE= Audit trail, TopSpin 3.6.2
##JCAMPDX= 5.01
##ORIGIN= Bruker BioSpin GmbH
##OWNER= nmr
$$ C:/Bruker/TopSpin3.6.2/data/2506/nmr/250623.318/10/pdata/1/auditp.txt
##AUDIT TRAIL=  $$ (NUMBER, WHEN, WHO, WHERE, PROCESS, VERSION, WHAT)
(   1,<2025-06-23 15:19:59.860 +0200>,<nmr>,<an054>,<go4>,<TopSpin 3.6.2>,
      <created by zg
	started at 2025-06-23 15:17:40.832 +0200,
	POWCHK enabled, PULCHK disabled,
       configuration hash MD5:
       77 C8 10 7F 2B 5C 9B 67 EB 4B 10 94 74 30 E2 19
       data hash MD5: 32K
       74 F8 E6 B8 3D D9 15 C4 8C 5B 9F 23 48 C1 45 B8>)
(   2,<2025-06-23 15:19:59.891 +0200>,<nmr>,<an054>,<audit>,<TopSpin 3.6.2>,
      <user comment:
       ICON-NMR User ID: 2506
       data hash MD5: 32K
       74 F8 E6 B8 3D D9 15 C4 8C 5B 9F 23 48 C1 45 B8>)
(   3,<2025-06-23 15:20:00.359 +0200>,<nmr>,<an054>,<proc1d>,<TopSpin 3.6.2>,
      <Start of raw data processing
       ef LB = 0.1 FT_mod = 6 PKNL = 1 SI = 32K 
       data hash MD5: 32K
       8D 92 30 2D 27 E3 D2 29 49 DC CF A8 F7 BB A2 04>)
(   4,<2025-06-23 15:20:00.437 +0200>,<nmr>,<an054>,<proc1d>,<TopSpin 3.6.2>,
      <apk 
       data hash MD5: 32K
       D3 2C A7 3F 55 05 28 FF DE 6F DE E4 4F A7 27 23>)
(   5,<2025-06-23 15:20:00.515 +0200>,<nmr>,<an054>,<proc1d>,<TopSpin 3.6.2>,
      <abs ABSG = 5 
       data hash MD5: 32K
       B9 58 46 D1 96 72 0D B1 E1 A2 40 FB 88 4B E7 C7>)
##END=

$$ hash MD5
$$ 63 9D 56 82 E5 D7 E1 28 6B BE 5E AA 76 70 D1 5A
