# Supplementary material for: A Bottom-Up Synthetic Approach to Polyethylene Furanoate Model Compounds
Source: J Org Chem. 2026 Jan 6;91(2):1130–5. doi: 10.1021/acs.joc.5c02656 (PMC12814528; doi:10.1021/acs.joc.5c02656)
Supplement: Supplementary file 1 [file jo5c02656_si_001.zip › 4/10/pdata/1/intrng]

P 0
7.311529   6.848953
4.579458   4.052109
3.925619   3.417824
2.047206   1.345703
1.345092   0.972342
