# Supplementary material for: A Bottom-Up Synthetic Approach to Polyethylene Furanoate Model Compounds
Source: J Org Chem. 2026 Jan 6;91(2):1130–5. doi: 10.1021/acs.joc.5c02656 (PMC12814528; doi:10.1021/acs.joc.5c02656)
Supplement: Supplementary file 1 [file jo5c02656_si_001.zip › 4/10/pdata/1/parm.txt]

Current Data Parameters
NAME         250623.318              
EXPNO                10              
PROCNO                1              

F2 - Acquisition Parameters
Date_          20250623              
Time              15.19 h            
INSTRUM           spect              
PROBHD   Z862701_0048 (              
PULPROG            zg30              
TD                32768              
SOLVENT           CDCl3              
NS                   32              
DS                    2              
SWH            6009.615 Hz           
FIDRES         0.366798 Hz           
AQ            2.7262976 sec          
RG               134.94              
DW               83.200 usec         
DE                 6.50 usec         
TE                297.5 K            
D1           1.26999998 sec          
TD0                   1              
SFO1        300.1318300 MHz          
NUC1                 1H              
P0                 3.33 usec         
P1                10.00 usec         
PLW1        17.52400017 W            

F2 - Processing parameters
SI                32768              
SF          300.1300240 MHz          
WDW                  EM              
SSB                   0              
LB                 0.10 Hz           
GB                    0              
PC                 1.00              
