# Supplementary material for: A Bottom-Up Synthetic Approach to Polyethylene Furanoate Model Compounds
Source: J Org Chem. 2026 Jan 6;91(2):1130–5. doi: 10.1021/acs.joc.5c02656 (PMC12814528; doi:10.1021/acs.joc.5c02656)
Supplement: Supplementary file 1 [file jo5c02656_si_001.zip › 4/10/pdata/1/peaklist.xml]

<?xml version="1.0" encoding="UTF-8"?>
<PeakList>
  <PeakList1D>
    <PeakList1DHeader creator="nmr" date="2025-06-23T15:20:00.530+02:00" expNo="10" name="250623.318" owner="" procNo="1" source="C:/Bruker/TopSpin3.6.2/data/2506/nmr">
      <PeakPickDetails>F1=16.028980ppm, F2=-3.994393ppm, MI=0.30cm, MAXI=15.00cm, PC=1.000
      </PeakPickDetails>
    </PeakList1DHeader>
    <Peak1D F1="7.203956" intensity="3.475244e-001" type="0"/>
    <Peak1D F1="7.115832" intensity="1.027111e+000" type="0"/>
    <Peak1D F1="7.103935" intensity="1.317865e+000" type="0"/>
    <Peak1D F1="7.032846" intensity="1.299196e+000" type="0"/>
    <Peak1D F1="7.020935" intensity="1.057206e+000" type="0"/>
    <Peak1D F1="4.317920" intensity="6.255071e-001" type="0"/>
    <Peak1D F1="4.296460" intensity="1.327460e+000" type="0"/>
    <Peak1D F1="4.274662" intensity="6.370977e-001" type="0"/>
    <Peak1D F1="3.669693" intensity="6.949869e-001" type="0"/>
    <Peak1D F1="3.648447" intensity="1.476539e+000" type="0"/>
    <Peak1D F1="3.627506" intensity="7.512856e-001" type="0"/>
    <Peak1D F1="1.798914" intensity="3.355801e-001" type="0"/>
    <Peak1D F1="1.683503" intensity="7.808060e-001" type="0"/>
    <Peak1D F1="1.630052" intensity="3.512715e-001" type="0"/>
    <Peak1D F1="1.514914" intensity="1.250000e+001" type="0"/>
  </PeakList1D>
</PeakList>
