# Supplementary material for: A Bottom-Up Synthetic Approach to Polyethylene Furanoate Model Compounds
Source: J Org Chem. 2026 Jan 6;91(2):1130–5. doi: 10.1021/acs.joc.5c02656 (PMC12814528; doi:10.1021/acs.joc.5c02656)
Supplement: Supplementary file 1 [file jo5c02656_si_001.zip › 4/10/pdata/1/peakrng]

P    #regions in PPM
# 2025-06-23 15:20:00 +0200  nmr@an054
# low field   high field   mi   maxi
  16.028980255127  -3.99439262810421  0.300  15.000  # for region 1
