# Supplementary material for: A Bottom-Up Synthetic Approach to Polyethylene Furanoate Model Compounds
Source: J Org Chem. 2026 Jan 6;91(2):1130–5. doi: 10.1021/acs.joc.5c02656 (PMC12814528; doi:10.1021/acs.joc.5c02656)
Supplement: Supplementary file 1 [file jo5c02656_si_001.zip › 4/10/shimvalues]

# Mon Jun 23 15:19:59 2025
#$$PROBEIDENTIFIER=Z862701_0048
#$$PROBENAME=PA BBO 300S1 BBF-H&F-D-05 Z
#$$SHIMID=313232
#
# Active Shim Gradients
#
Z           		2479            
Z2          		5641            
Z3          		-1425           
Z4          		-13451          
Z5          		608             
Z6          		10065           
X           		3261            
XZ          		19028           
XZ2         		-8700           
XZ3         		-5009           
Y           		-2195           
YZ          		1469            
YZ2         		6380            
YZ3         		-1453           
XY          		-11929          
XYZ         		-1238           
(X2-Y2)     		-27831          
(X2-Y2)Z    		-2624           
X3          		354             
Y3          		-6484           
#
# Lock Parameter
#
FIELD		2196.295
LOCKPHASE		359.500 
LOCKPOWER		-30.000 
LOCKGAIN		118.156 
LOCKDC		-50.000 
LOCKSHIFT		7.240   
LOOPGAIN		-12.000 
LOOPTIME		0.400   
LOOPFILTER		100.000 
#
IEEE64_VERSION_CODE 1
#
# Shim currents 
#
SHIM_SETTING [1 ]  1202.54838973   
SHIM_SETTING [2 ]  2792.08633715   
SHIM_SETTING [3 ]  -749.43153583   
SHIM_SETTING [4 ]  -7075.43691898  
SHIM_SETTING [5 ]  319.86448643    
SHIM_SETTING [6 ]  1715.31700000   
SHIM_SETTING [7 ]  10008.95200000  
SHIM_SETTING [8 ]  -4576.30300000  
SHIM_SETTING [9 ]  -14638.98800000 
SHIM_SETTING [10]  -6274.55700000  
SHIM_SETTING [11]  -1154.53700000  
SHIM_SETTING [12]  772.94500000    
SHIM_SETTING [13]  3355.81100000   
SHIM_SETTING [14]  -764.30100000   
SHIM_SETTING [15]  5294.02300000   
SHIM_SETTING [16]  -1380.04400000  
SHIM_SETTING [17]  -2634.56800000  
SHIM_SETTING [18]  -651.15600000   
SHIM_SETTING [19]  186.36900000    
SHIM_SETTING [20]  -3410.79300000  
